# Supplementary material for: A new species of Anomognathus and new Canadian and provincial records of aleocharine rove beetles from Alberta, Canada (Coleoptera, Staphylinidae, Aleocharinae)
Source: Zookeys. 2016 Apr 14;(581):141–64. doi: 10.3897/zookeys.581.8014 (PMC4857044; doi:10.3897/zookeys.581.8014)
Supplement: XML Treatment for Atheta (Dimetrota) hampshirensis [file zookeys.581.8014-treatment2.xml]

<!DOCTYPE tp:taxon-treatment
  PUBLIC "-//TaxonX//DTD Taxonomic Treatment Publishing DTD v0 20100105//EN" "tax-treatment-NSO.dtd">
<tp:taxon-treatment xmlns:tp="http://www.plazi.org/taxpub"><tp:treatment-meta><kwd-group><label>Taxon classification</label><kwd><named-content content-type="kingdom">Animalia</named-content></kwd><kwd><named-content content-type="order">Coleoptera</named-content></kwd><kwd><named-content content-type="family">Staphylinidae</named-content></kwd></kwd-group><mixed-citation publication-type="journal"><person-group><name><surname>Klimaszewski</surname><given-names>Jan</given-names></name><name><surname>Langor</surname><given-names>David W.</given-names></name><name><surname>Hammond</surname><given-names>H.E. James</given-names></name><name><surname>Bourdon</surname><given-names>Caroline</given-names></name></person-group><article-title>A new species of <italic><tp:taxon-name><tp:taxon-name-part taxon-name-part-type="genus">Anomognathus</tp:taxon-name-part></tp:taxon-name></italic> and new Canadian and provincial records of aleocharine rove beetles from Alberta, Canada (<tp:taxon-name><tp:taxon-name-part taxon-name-part-type="order">Coleoptera</tp:taxon-name-part></tp:taxon-name>, <tp:taxon-name><tp:taxon-name-part taxon-name-part-type="family">Staphylinidae</tp:taxon-name-part></tp:taxon-name>, <tp:taxon-name><tp:taxon-name-part taxon-name-part-type="subfamily">Aleocharinae</tp:taxon-name-part></tp:taxon-name>)</article-title><source>Zookeys</source><day>14</day><month>4</month><year>2016</year><volume>2016</volume><issue>581</issue><fpage>141</fpage><lpage>164</lpage><pub-id pub-id-type="doi">10.3897/zookeys.581.8014</pub-id></mixed-citation></tp:treatment-meta><tp:nomenclature><tp:taxon-name>
              <tp:taxon-name-part taxon-name-part-type="genus">Atheta</tp:taxon-name-part>
                (<tp:taxon-name-part taxon-name-part-type="subgenus">Dimetrota</tp:taxon-name-part>)
                <tp:taxon-name-part taxon-name-part-type="species">hampshirensis</tp:taxon-name-part></tp:taxon-name><tp:taxon-authority>Bernhauer</tp:taxon-authority><xref ref-type="fig" rid="F2">Figs 5–12</xref><!--PageBreak--><!--PageBreak--><tp:nomenclature-citation-list><tp:nomenclature-citation><tp:taxon-name><tp:taxon-name-part taxon-name-part-type="genus">Atheta</tp:taxon-name-part> (<tp:taxon-name-part taxon-name-part-type="subgenus">Dimetrota</tp:taxon-name-part>) <tp:taxon-name-part taxon-name-part-type="species">hampshirensis</tp:taxon-name-part></tp:taxon-name><comment><xref ref-type="bibr" rid="B1">Bernhauer 1909</xref>: 525, <xref ref-type="bibr" rid="B7">Gusarov 2003</xref>: 43, <xref ref-type="bibr" rid="B11">Klimaszewski et al. 2011</xref>: 139.</comment></tp:nomenclature-citation></tp:nomenclature-citation-list></tp:nomenclature><tp:treatment-sec sec-type="Diagnosis"><title>Diagnosis.</title><p>This species may be distinguished from other Nearctic <tp:taxon-name><tp:taxon-name-part taxon-name-part-type="genus">Atheta</tp:taxon-name-part> (<tp:taxon-name-part taxon-name-part-type="subgenus">Dimetrota</tp:taxon-name-part>)</tp:taxon-name> by its small size (length 2.2–2.6 mm), uniformly black body, dense and asperate punctation of forebody, antennal articles slightly to strongly transverse (Fig. <xref ref-type="fig" rid="F2">5</xref>), and the shape of its genital structures (Figs <xref ref-type="fig" rid="F2">6–12</xref>). For a detailed description, see <xref ref-type="bibr" rid="B11">Klimaszewski et al. (2011)</xref>.</p><fig id="F2" position="float" orientation="portrait"><label>Figures 5–12.</label><caption><p>
          <tp:taxon-name><tp:taxon-name-part taxon-name-part-type="genus">Atheta</tp:taxon-name-part> (<tp:taxon-name-part taxon-name-part-type="subgenus">Dimetrota</tp:taxon-name-part>) <tp:taxon-name-part taxon-name-part-type="species">hampshirensis</tp:taxon-name-part></tp:taxon-name> Bernhauer: <bold>5</bold> habitus in dorsal view <bold>6</bold> median lobe of aedeagus in lateral view <bold>7</bold> median lobe of aedeagus in dorsal view <bold>8</bold> male tergite VIII <bold>9</bold> male sternite VIII <bold>10</bold> female tergite VIII <bold>11</bold> female sternite VIII <bold>12</bold> spermatheca. Scale bar of habitus = 1 mm; remaining scale bars = 0.2 mm.</p></caption><graphic xmlns:xlink="http://www.w3.org/1999/xlink" xlink:href="zookeys-581-141-g002.jpg" position="float" orientation="portrait" xlink:type="simple" id="oo_85062.jpg"/></fig><p>This species may be confused with <italic><tp:taxon-name><tp:taxon-name-part taxon-name-part-type="genus">Atheta</tp:taxon-name-part> <tp:taxon-name-part taxon-name-part-type="species">dadopora</tp:taxon-name-part></tp:taxon-name></italic> Thomson and <italic><tp:taxon-name><tp:taxon-name-part taxon-name-part-type="genus">Strophogastra</tp:taxon-name-part> <tp:taxon-name-part taxon-name-part-type="species">pencillata</tp:taxon-name-part></tp:taxon-name></italic> Fenyes. <italic><tp:taxon-name><tp:taxon-name-part taxon-name-part-type="genus">Strophogastra</tp:taxon-name-part> <tp:taxon-name-part taxon-name-part-type="species">pencillata</tp:taxon-name-part></tp:taxon-name></italic> differs from <italic><tp:taxon-name><tp:taxon-name-part taxon-name-part-type="genus">Atheta</tp:taxon-name-part> <tp:taxon-name-part taxon-name-part-type="species">hampshirensis</tp:taxon-name-part></tp:taxon-name></italic> by having numerous strong ventral setae near the apical part of the abdomen and <italic><tp:taxon-name><tp:taxon-name-part taxon-name-part-type="genus">Atheta</tp:taxon-name-part> <tp:taxon-name-part taxon-name-part-type="species">dadopora</tp:taxon-name-part></tp:taxon-name></italic> is more elongate and has different body proportions. All three species differ in the shape of male tergite VIII, median lobe of aedeagus and spermatheca.</p></tp:treatment-sec><tp:treatment-sec sec-type="Distribution"><title>Distribution.</title><table-wrap id="T3" position="anchor" orientation="portrait"><table id="TID0EB3BG" rules="all"><tbody><tr><td rowspan="1" colspan="1">Origin</td><td rowspan="1" colspan="1">Nearctic</td></tr><tr><td rowspan="1" colspan="1">Distribution</td><td rowspan="1" colspan="1">Canada: <abbrev xmlns:xlink="http://www.w3.org/1999/xlink" xlink:title="Newfoundland" xlink:type="simple">NF</abbrev>, <abbrev xmlns:xlink="http://www.w3.org/1999/xlink" xlink:title="Nova Scotia" xlink:type="simple">NS</abbrev>, <abbrev xmlns:xlink="http://www.w3.org/1999/xlink" xlink:title="New Brunswick" xlink:type="simple">NB</abbrev>, <abbrev xmlns:xlink="http://www.w3.org/1999/xlink" xlink:title="Quebec" xlink:type="simple">QC</abbrev>, <abbrev xmlns:xlink="http://www.w3.org/1999/xlink" xlink:title="Ontario" xlink:type="simple">ON</abbrev>, <bold><abbrev xmlns:xlink="http://www.w3.org/1999/xlink" xlink:title="Alberta" xlink:type="simple">AB</abbrev></bold>, <abbrev xmlns:xlink="http://www.w3.org/1999/xlink" xlink:title="British Columbia" xlink:type="simple">BC</abbrev>. USA: AK, CA, NC, NH, NY, OR, PA, RI, WA</td></tr><tr><td rowspan="1" colspan="1">New records</td><td rowspan="1" colspan="1">New provincial record: <bold>Canada, Alberta</bold>: Smith, 10 km N Lawrence Lake, <named-content xmlns:xlink="http://www.w3.org/1999/xlink" content-type="dwc:verbatimCoordinates" xlink:type="simple"><named-content content-type="geo-json" specific-use="{&#34;type&#34;:&#34;Point&#34;,&#34;coordinates&#34;:[-113.665,55.0432]}" xlink:type="simple">55.0432°N, 113.6650°W</named-content></named-content>, Hammond window-trap, H-95-3-1 (LL), 1997.07.16 (<abbrev xmlns:xlink="http://www.w3.org/1999/xlink" content-type="institution" xlink:title="Natural Resources Canada, Canadian Forest Service, Northern Forestry Centre, Arthropod Museum, Edmonton, Alberta, Canada" xlink:type="simple">NoFC</abbrev>) 1 female</td></tr><tr><td rowspan="1" colspan="1">References</td><td rowspan="1" colspan="1">
                      <xref ref-type="bibr" rid="B1">Bernhauer 1909</xref>, <xref ref-type="bibr" rid="B15">Lohse and Smetana 1985</xref>, <xref ref-type="bibr" rid="B8">Klimaszewski and Winchester 2002</xref>, <xref ref-type="bibr" rid="B7">Gusarov 2003</xref>, <xref ref-type="bibr" rid="B10">Klimaszewski et al. 2005</xref>, <xref ref-type="bibr" rid="B20">Webster et al. 2009</xref>, <xref ref-type="bibr" rid="B16">Majka and Klimaszewski 2008</xref>, <xref ref-type="bibr" rid="B17">2010</xref>, <xref ref-type="bibr" rid="B11">Klimaszewski et al. 2011</xref></td></tr></tbody></table></table-wrap><!--PageBreak--><!--PageBreak--></tp:treatment-sec><tp:treatment-sec sec-type="Natural history"><title>Natural history.</title><p>In Newfoundland, adults were collected from June to August using carrion-baited pitfall traps and flight intercept traps in mixedwood and coniferous forest types and on coastal barrens (<xref ref-type="bibr" rid="B11">Klimaszewski et al. 2011</xref>). In British Columbia, adults were taken from Sitka spruce forest, June through September, with peak abundance in August/September (<xref ref-type="bibr" rid="B8">Klimaszewski and Winchester 2002</xref>). In New Brunswick, adults were found in red spruce forest from July to September (<xref ref-type="bibr" rid="B10">Klimaszewski et al. 2005</xref>), and in Nova Scotia in coniferous and deciduous forests, open habitats, on mushrooms, in compost and on carrion (<xref ref-type="bibr" rid="B16">Majka and Klimaszewski 2008</xref>).</p><p>The Alberta female was captured in July in a window-trap attached to the trunk of an aspen snag in a two-year-old harvested boreal aspen stand.</p></tp:treatment-sec><tp:treatment-sec sec-type="Comments"><title>Comments.</title><p>This species is broadly distributed in Canada and the USA.</p></tp:treatment-sec><ref-list><ref id="B1"><mixed-citation xmlns:xlink="http://www.w3.org/1999/xlink" xlink:type="simple">
          <person-group><name name-style="western"><surname>Bernhauer</surname><given-names>M</given-names></name></person-group> (<year>1909</year>) <article-title>Neue <tp:taxon-name><tp:taxon-name-part taxon-name-part-type="tribe">Aleocharini</tp:taxon-name-part></tp:taxon-name> aus Nordamerika. (Col.) (4. Stück.).</article-title> <source>Deutsche Entomologische Zeitschrift</source> <volume>1909</volume>(<issue>4</issue>): <fpage>515</fpage>–<lpage>528</lpage>.</mixed-citation></ref><ref id="B7"><mixed-citation xmlns:xlink="http://www.w3.org/1999/xlink" xlink:type="simple">
          <person-group><name name-style="western"><surname>Gusarov</surname><given-names>VI</given-names></name></person-group> (<year>2003</year>) <article-title>Revision of some types of North American aleocharines (<tp:taxon-name><tp:taxon-name-part taxon-name-part-type="order">Coleoptera</tp:taxon-name-part></tp:taxon-name>: <tp:taxon-name><tp:taxon-name-part taxon-name-part-type="family">Staphylinidae</tp:taxon-name-part></tp:taxon-name>: <tp:taxon-name><tp:taxon-name-part taxon-name-part-type="subfamily">Aleocharinae</tp:taxon-name-part></tp:taxon-name>), with synonymic notes.</article-title> <source>Zootaxa</source> <volume>353</volume>: <fpage>1</fpage>–<lpage>134</lpage>.</mixed-citation></ref><ref id="B11"><mixed-citation xmlns:xlink="http://www.w3.org/1999/xlink" xlink:type="simple">
          <person-group><name name-style="western"><surname>Klimaszewski</surname><given-names>J</given-names></name><name name-style="western"><surname>Langor</surname><given-names>D</given-names></name><name name-style="western"><surname>Pelletier</surname><given-names>G</given-names></name><name name-style="western"><surname>Bourdon</surname><given-names>C</given-names></name><name name-style="western"><surname>Perdereau</surname><given-names>L</given-names></name></person-group> (<year>2011</year>) <source>Aleocharine beetles (<tp:taxon-name><tp:taxon-name-part taxon-name-part-type="order">Coleoptera</tp:taxon-name-part></tp:taxon-name>, <tp:taxon-name><tp:taxon-name-part taxon-name-part-type="family">Staphylinidae</tp:taxon-name-part></tp:taxon-name>) of the province of Newfoundland and Labrador, Canada.</source> <publisher-name>Pensoft Publishers</publisher-name>, <publisher-loc>Sofia-Moscow</publisher-loc>, <size units="page">313 pp</size>.</mixed-citation></ref><ref id="B15"><mixed-citation xmlns:xlink="http://www.w3.org/1999/xlink" xlink:type="simple">
          <person-group><name name-style="western"><surname>Lohse</surname><given-names>GA</given-names></name><name name-style="western"><surname>Smetana</surname><given-names>A</given-names></name></person-group> (<year>1985</year>) <article-title>Revision of the types of species of <tp:taxon-name><tp:taxon-name-part taxon-name-part-type="tribe">Oxypodini</tp:taxon-name-part></tp:taxon-name> and <tp:taxon-name><tp:taxon-name-part taxon-name-part-type="tribe">Athetini</tp:taxon-name-part></tp:taxon-name> (<italic>sensu</italic> Seevers) described by Mannerheim and Mäklin from North America (<tp:taxon-name><tp:taxon-name-part taxon-name-part-type="order">Coleoptera</tp:taxon-name-part></tp:taxon-name>: <tp:taxon-name><tp:taxon-name-part taxon-name-part-type="family">Staphylinidae</tp:taxon-name-part></tp:taxon-name>).</article-title> <source>The Coleopterists Bulletin</source> <volume>39</volume>: <fpage>281</fpage>–<lpage>300</lpage>.</mixed-citation></ref><ref id="B8"><mixed-citation xmlns:xlink="http://www.w3.org/1999/xlink" xlink:type="simple">
          <person-group><name name-style="western"><surname>Klimaszewski</surname><given-names>J</given-names></name><name name-style="western"><surname>Winchester</surname><given-names>NN</given-names></name></person-group> (<year>2002</year>) <article-title>Aleocharine rove beetles (<tp:taxon-name><tp:taxon-name-part taxon-name-part-type="order">Coleoptera</tp:taxon-name-part></tp:taxon-name> <tp:taxon-name><tp:taxon-name-part taxon-name-part-type="family">Staphylinidae</tp:taxon-name-part></tp:taxon-name>) of the ancient Sitka spruce forest on Vancouver Island, British Columbia, Canada.</article-title> <source>Mémoires de la Société royale belge d’Entomologie</source> <volume>40</volume>: <fpage>3</fpage>–<lpage>126</lpage>.</mixed-citation></ref><ref id="B10"><mixed-citation xmlns:xlink="http://www.w3.org/1999/xlink" xlink:type="simple">
          <person-group><name name-style="western"><surname>Klimaszewski</surname><given-names>J</given-names></name><name name-style="western"><surname>Sweeney</surname><given-names>J</given-names></name><name name-style="western"><surname>Price</surname><given-names>J</given-names></name><name name-style="western"><surname>Pelletier</surname><given-names>G</given-names></name></person-group> (<year>2005</year>) <article-title>Rove beetles (<tp:taxon-name><tp:taxon-name-part taxon-name-part-type="order">Coleoptera</tp:taxon-name-part></tp:taxon-name>: <tp:taxon-name><tp:taxon-name-part taxon-name-part-type="family">Staphylinidae</tp:taxon-name-part></tp:taxon-name>) in red spruce stands, eastern Canada: diversity, abundance, and descriptions of new species.</article-title> <source>The Canadian Entomologist</source> <volume>137</volume>: <fpage>1</fpage>–<lpage>48</lpage>. doi: <ext-link xlink:type="simple" ext-link-type="doi" xlink:href="10.4039/n03-123">10.4039/n03-123</ext-link></mixed-citation></ref><ref id="B20"><mixed-citation xmlns:xlink="http://www.w3.org/1999/xlink" xlink:type="simple">
          <person-group><name name-style="western"><surname>Webster</surname><given-names>RP</given-names></name><name name-style="western"><surname>Klimaszewski</surname><given-names>J</given-names></name><name name-style="western"><surname>Pelletier</surname><given-names>G</given-names></name><name name-style="western"><surname>Savard</surname><given-names>K</given-names></name></person-group> (<year>2009</year>) <article-title>New <tp:taxon-name><tp:taxon-name-part taxon-name-part-type="family">Staphylinidae</tp:taxon-name-part></tp:taxon-name> (<tp:taxon-name><tp:taxon-name-part taxon-name-part-type="order">Coleoptera</tp:taxon-name-part></tp:taxon-name>) records with new collection data from New Brunswick, Canada. I. <tp:taxon-name><tp:taxon-name-part taxon-name-part-type="subfamily">Aleocharinae</tp:taxon-name-part></tp:taxon-name>.</article-title> <source>ZooKeys</source> <volume>22</volume>: <fpage>171</fpage>–<lpage>248</lpage>. doi: <ext-link xlink:type="simple" ext-link-type="doi" xlink:href="10.3897/zookeys.22.152">10.3897/zookeys.22.152</ext-link></mixed-citation></ref><ref id="B16"><mixed-citation xmlns:xlink="http://www.w3.org/1999/xlink" xlink:type="simple">
          <person-group><name name-style="western"><surname>Majka</surname><given-names>CG</given-names></name><name name-style="western"><surname>Klimaszewski</surname><given-names>J</given-names></name></person-group> (<year>2008</year>) <article-title>New records of Canadian <tp:taxon-name><tp:taxon-name-part taxon-name-part-type="subfamily">Aleocharinae</tp:taxon-name-part></tp:taxon-name> (<tp:taxon-name><tp:taxon-name-part taxon-name-part-type="order">Coleoptera</tp:taxon-name-part></tp:taxon-name>: <tp:taxon-name><tp:taxon-name-part taxon-name-part-type="family">Staphylinidae</tp:taxon-name-part></tp:taxon-name>).</article-title> <source>ZooKeys</source> <volume>2</volume>: <fpage>85</fpage>–<lpage>114</lpage>. doi: <ext-link xlink:type="simple" ext-link-type="doi" xlink:href="10.3897/zookeys.2.7">10.3897/zookeys.2.7</ext-link></mixed-citation></ref><ref id="B17"><mixed-citation xmlns:xlink="http://www.w3.org/1999/xlink" xlink:type="simple">
          <person-group><name name-style="western"><surname>Majka</surname><given-names>CG</given-names></name><name name-style="western"><surname>Klimaszewski</surname><given-names>J</given-names></name></person-group> (<year>2010</year>) <article-title>Contributions to the knowledge of the <tp:taxon-name><tp:taxon-name-part taxon-name-part-type="subfamily">Aleocharinae</tp:taxon-name-part></tp:taxon-name> (<tp:taxon-name><tp:taxon-name-part taxon-name-part-type="order">Coleoptera</tp:taxon-name-part></tp:taxon-name>, <tp:taxon-name><tp:taxon-name-part taxon-name-part-type="family">Staphylinidae</tp:taxon-name-part></tp:taxon-name>) in the Maritime Provinces of Canada.</article-title> <source>ZooKeys</source> <volume>46</volume>: <fpage>15</fpage>–<lpage>39</lpage>. doi: <ext-link xlink:type="simple" ext-link-type="doi" xlink:href="10.3897/zookeys.46.413">10.3897/zookeys.46.413</ext-link></mixed-citation></ref></ref-list></tp:taxon-treatment>
