# Supplementary material for: A new species of Anomognathus and new Canadian and provincial records of aleocharine rove beetles from Alberta, Canada (Coleoptera, Staphylinidae, Aleocharinae)
Source: Zookeys. 2016 Apr 14;(581):141–64. doi: 10.3897/zookeys.581.8014 (PMC4857044; doi:10.3897/zookeys.581.8014)
Supplement: XML Treatment for Philhygra subpolaris [file zookeys.581.8014-treatment4.xml]

<!DOCTYPE tp:taxon-treatment
  PUBLIC "-//TaxonX//DTD Taxonomic Treatment Publishing DTD v0 20100105//EN" "tax-treatment-NSO.dtd">
<tp:taxon-treatment xmlns:tp="http://www.plazi.org/taxpub"><tp:treatment-meta><kwd-group><label>Taxon classification</label><kwd><named-content content-type="kingdom">Animalia</named-content></kwd><kwd><named-content content-type="order">Coleoptera</named-content></kwd><kwd><named-content content-type="family">Staphylinidae</named-content></kwd></kwd-group><mixed-citation publication-type="journal"><person-group><name><surname>Klimaszewski</surname><given-names>Jan</given-names></name><name><surname>Langor</surname><given-names>David W.</given-names></name><name><surname>Hammond</surname><given-names>H.E. James</given-names></name><name><surname>Bourdon</surname><given-names>Caroline</given-names></name></person-group><article-title>A new species of <italic><tp:taxon-name><tp:taxon-name-part taxon-name-part-type="genus">Anomognathus</tp:taxon-name-part></tp:taxon-name></italic> and new Canadian and provincial records of aleocharine rove beetles from Alberta, Canada (<tp:taxon-name><tp:taxon-name-part taxon-name-part-type="order">Coleoptera</tp:taxon-name-part></tp:taxon-name>, <tp:taxon-name><tp:taxon-name-part taxon-name-part-type="family">Staphylinidae</tp:taxon-name-part></tp:taxon-name>, <tp:taxon-name><tp:taxon-name-part taxon-name-part-type="subfamily">Aleocharinae</tp:taxon-name-part></tp:taxon-name>)</article-title><source>Zookeys</source><day>14</day><month>4</month><year>2016</year><volume>2016</volume><issue>581</issue><fpage>141</fpage><lpage>164</lpage><pub-id pub-id-type="doi">10.3897/zookeys.581.8014</pub-id></mixed-citation></tp:treatment-meta><tp:nomenclature><tp:taxon-name>
              <tp:taxon-name-part taxon-name-part-type="genus">Philhygra</tp:taxon-name-part>
              <tp:taxon-name-part taxon-name-part-type="species">subpolaris</tp:taxon-name-part>
            </tp:taxon-name><tp:taxon-authority>(Fenyes)</tp:taxon-authority><xref ref-type="fig" rid="F4">Figs 21–26</xref><tp:nomenclature-citation-list><tp:nomenclature-citation><tp:taxon-name><tp:taxon-name-part taxon-name-part-type="genus">Brundinia</tp:taxon-name-part> <tp:taxon-name-part taxon-name-part-type="species">subpolaris</tp:taxon-name-part></tp:taxon-name><comment><xref ref-type="bibr" rid="B5">Fenyes 1909</xref>: 423.</comment></tp:nomenclature-citation></tp:nomenclature-citation-list></tp:nomenclature><tp:treatment-sec sec-type="Diagnosis"><title>Diagnosis.</title><p>This species may be distinguished from other Canadian <italic><tp:taxon-name><tp:taxon-name-part taxon-name-part-type="genus">Philhygra</tp:taxon-name-part></tp:taxon-name></italic> by its small subparallel body (length 2.8-3.2 mm), colour dark brown with reddish or yellowish elytra and darker scutellar section, subquadrate pronotum, elytra slightly longer than pronotum, antennal articles V-X subquadrate to slightly elongate (Fig. <xref ref-type="fig" rid="F4">21</xref>), and distinctive genital structures and terminalia (Figs <xref ref-type="fig" rid="F4">22–26</xref>).</p><fig id="F4" position="float" orientation="portrait"><label>Figures 21–26.</label><caption><p>
          <italic><tp:taxon-name><tp:taxon-name-part taxon-name-part-type="genus">Philhygra</tp:taxon-name-part> <tp:taxon-name-part taxon-name-part-type="species">subpolaris</tp:taxon-name-part></tp:taxon-name></italic> (Fenyes): <bold>21</bold> habitus in dorsal view <bold>22</bold> median lobe of aedeagus in lateral view <bold>23</bold> male tergite VIII <bold>24</bold> male sternite VIII <bold>25</bold> female tergite VIII <bold>26</bold> female sternite VIII. Scale bar of habitus = 1 mm; remaining scale bars = 0.2 mm.</p></caption><graphic xmlns:xlink="http://www.w3.org/1999/xlink" xlink:href="zookeys-581-141-g004.jpg" position="float" orientation="portrait" xlink:type="simple" id="oo_85064.jpg"/></fig></tp:treatment-sec><tp:treatment-sec sec-type="Distribution"><title>Distribution.</title><table-wrap id="T5" position="anchor" orientation="portrait"><table id="TID0E2AAI" rules="all"><tbody><tr><td rowspan="1" colspan="1">Origin</td><td rowspan="1" colspan="1">Nearctic</td></tr><tr><td rowspan="1" colspan="1">Distribution</td><td rowspan="1" colspan="1">Canada: <bold><abbrev xmlns:xlink="http://www.w3.org/1999/xlink" xlink:title="Alberta" xlink:type="simple">AB</abbrev></bold>. USA: AZ</td></tr><tr><td rowspan="1" colspan="1">New records</td><td rowspan="1" colspan="1">New country and provincial record: <bold>Canada, Alberta</bold>: Athabasca, 19 km N Calling Lake, <named-content xmlns:xlink="http://www.w3.org/1999/xlink" content-type="dwc:verbatimCoordinates" xlink:type="simple"><named-content content-type="geo-json" specific-use="{&#34;type&#34;:&#34;Point&#34;,&#34;coordinates&#34;:[-113.4848,55.3046]}" xlink:type="simple">55.3046°N, 113.4848W</named-content></named-content>, Hammond window-trap, H-95-2-2, 1997.07.24 (<abbrev xmlns:xlink="http://www.w3.org/1999/xlink" content-type="institution" xlink:title="Natural Resources Canada, Canadian Forest Service, Northern Forestry Centre, Arthropod Museum, Edmonton, Alberta, Canada" xlink:type="simple">NoFC</abbrev>) 1 male; Lacombe, La17-2002 pitfall, <named-content xmlns:xlink="http://www.w3.org/1999/xlink" content-type="dwc:verbatimCoordinates" xlink:type="simple"><named-content content-type="geo-json" specific-use="{&#34;type&#34;:&#34;Point&#34;,&#34;coordinates&#34;:[-113.44,52.28]}" xlink:type="simple">52.28°N, 113.44°W</named-content></named-content>, 11–18.07.2003, plot#108 back (<abbrev xmlns:xlink="http://www.w3.org/1999/xlink" content-type="institution" xlink:title="Natural Resources Canada, Canadian Forest Service, Laurentian Forestry Centre, R. Martineau Insectarium, Québec, Canada" xlink:type="simple">LFC</abbrev>) 1 male, same data except 27.06–4.07.2003, plot#306 front (<abbrev xmlns:xlink="http://www.w3.org/1999/xlink" content-type="institution" xlink:title="Natural Resources Canada, Canadian Forest Service, Laurentian Forestry Centre, R. Martineau Insectarium, Québec, Canada" xlink:type="simple">LFC</abbrev>) 1 male; La52-2003 pitfall, 3-10.07.2003, plot#106 (<abbrev xmlns:xlink="http://www.w3.org/1999/xlink" content-type="institution" xlink:title="Natural Resources Canada, Canadian Forest Service, Laurentian Forestry Centre, R. Martineau Insectarium, Québec, Canada" xlink:type="simple">LFC</abbrev>) 1 female; La17-2005, 7-14.07.2005, J. Broatch (<abbrev xmlns:xlink="http://www.w3.org/1999/xlink" content-type="institution" xlink:title="Natural Resources Canada, Canadian Forest Service, Laurentian Forestry Centre, R. Martineau Insectarium, Québec, Canada" xlink:type="simple">LFC</abbrev>) 1 male, 1 sex undetermined.</td></tr><tr><td rowspan="1" colspan="1">Reference</td><td rowspan="1" colspan="1">
                      <xref ref-type="bibr" rid="B5">Fenyes 1909</xref>
                    </td></tr></tbody></table></table-wrap></tp:treatment-sec><tp:treatment-sec sec-type="Natural history"><title>Natural history.</title><p>In Alberta, adults were caught in window traps attached to aspen snags in a boreal aspen stand harvested two years previously, and in pitfall traps deployed in canola fields. Adults were collected in July.</p></tp:treatment-sec><tp:treatment-sec sec-type="Comments"><title>Comments.</title><p>It is the first record of this species in Canada, and its broader distribution in Canada is unknown. It is probably continuously distributed in the Rocky Mountains, from Arizona in the south to Canada in the north.</p></tp:treatment-sec><ref-list><ref id="B5"><mixed-citation xmlns:xlink="http://www.w3.org/1999/xlink" xlink:type="simple">
          <person-group><name name-style="western"><surname>Fenyes</surname><given-names>A</given-names></name></person-group> (<year>1909</year>) <article-title>New <tp:taxon-name><tp:taxon-name-part taxon-name-part-type="subfamily">Aleocharinae</tp:taxon-name-part></tp:taxon-name> of the United States.</article-title> <source>Entomological News</source> <volume>20</volume>: <fpage>418</fpage>–<lpage>425</lpage>.</mixed-citation></ref></ref-list></tp:taxon-treatment>
