# Supplementary material for: A new species of Anomognathus and new Canadian and provincial records of aleocharine rove beetles from Alberta, Canada (Coleoptera, Staphylinidae, Aleocharinae)
Source: Zookeys. 2016 Apr 14;(581):141–64. doi: 10.3897/zookeys.581.8014 (PMC4857044; doi:10.3897/zookeys.581.8014)
Supplement: XML Treatment for Agaricomorpha vincenti [file zookeys.581.8014-treatment5.xml]

<!DOCTYPE tp:taxon-treatment
  PUBLIC "-//TaxonX//DTD Taxonomic Treatment Publishing DTD v0 20100105//EN" "tax-treatment-NSO.dtd">
<tp:taxon-treatment xmlns:tp="http://www.plazi.org/taxpub"><tp:treatment-meta><kwd-group><label>Taxon classification</label><kwd><named-content content-type="kingdom">Animalia</named-content></kwd><kwd><named-content content-type="order">Coleoptera</named-content></kwd><kwd><named-content content-type="family">Staphylinidae</named-content></kwd></kwd-group><mixed-citation publication-type="journal"><person-group><name><surname>Klimaszewski</surname><given-names>Jan</given-names></name><name><surname>Langor</surname><given-names>David W.</given-names></name><name><surname>Hammond</surname><given-names>H.E. James</given-names></name><name><surname>Bourdon</surname><given-names>Caroline</given-names></name></person-group><article-title>A new species of <italic><tp:taxon-name><tp:taxon-name-part taxon-name-part-type="genus">Anomognathus</tp:taxon-name-part></tp:taxon-name></italic> and new Canadian and provincial records of aleocharine rove beetles from Alberta, Canada (<tp:taxon-name><tp:taxon-name-part taxon-name-part-type="order">Coleoptera</tp:taxon-name-part></tp:taxon-name>, <tp:taxon-name><tp:taxon-name-part taxon-name-part-type="family">Staphylinidae</tp:taxon-name-part></tp:taxon-name>, <tp:taxon-name><tp:taxon-name-part taxon-name-part-type="subfamily">Aleocharinae</tp:taxon-name-part></tp:taxon-name>)</article-title><source>Zookeys</source><day>14</day><month>4</month><year>2016</year><volume>2016</volume><issue>581</issue><fpage>141</fpage><lpage>164</lpage><pub-id pub-id-type="doi">10.3897/zookeys.581.8014</pub-id></mixed-citation></tp:treatment-meta><tp:nomenclature><tp:taxon-name>
              <tp:taxon-name-part taxon-name-part-type="genus">Agaricomorpha</tp:taxon-name-part>
              <tp:taxon-name-part taxon-name-part-type="species">vincenti</tp:taxon-name-part>
            </tp:taxon-name><tp:taxon-authority>Klimaszewski &amp; Webster</tp:taxon-authority><xref ref-type="fig" rid="F5">Figs 27–33</xref><!--PageBreak--><!--PageBreak--><tp:nomenclature-citation-list><tp:nomenclature-citation><tp:taxon-name><tp:taxon-name-part taxon-name-part-type="genus">Agaricomorpha</tp:taxon-name-part> <tp:taxon-name-part taxon-name-part-type="species">vincenti</tp:taxon-name-part></tp:taxon-name><comment> Klimaszewski &amp; Webster (2016).</comment></tp:nomenclature-citation></tp:nomenclature-citation-list></tp:nomenclature><tp:treatment-sec sec-type="Diagnosis"><title>Diagnosis.</title><p>This species is distinguishable by its small body that is compact and narrowly oval in outline (Fig. <xref ref-type="fig" rid="F5">27</xref>); length 1.7–1.9 mm; uniformly black; forebody with strong microsculpture, that on elytra and abdomen forming scale-like structures, punctation coarse, sparse and flatly impressed, pubescence sparse and approximately evenly distributed on forebody (Fig. <xref ref-type="fig" rid="F5">27</xref>).</p><fig id="F5" position="float" orientation="portrait"><label>Figures 27–33.</label><caption><p>
          <italic><tp:taxon-name><tp:taxon-name-part taxon-name-part-type="genus">Agaricomorpha</tp:taxon-name-part> <tp:taxon-name-part taxon-name-part-type="species">vincenti</tp:taxon-name-part></tp:taxon-name></italic> Klimaszewski &amp; Webster: <bold>27</bold> habitus in dorsal view <bold>28</bold> median lobe of aedeagus in lateral view <bold>29</bold> male tergite VIII <bold>30</bold> male sternite VIII <bold>31</bold> female tergite VIII <bold>32</bold> female sternite VIII <bold>33</bold> spermatheca. Scale bar of habitus = 1 mm; remaining scale bars = 0.2 mm.</p></caption><graphic xmlns:xlink="http://www.w3.org/1999/xlink" xlink:href="zookeys-581-141-g005.jpg" position="float" orientation="portrait" xlink:type="simple" id="oo_85065.jpg"/></fig><p>
              <italic><tp:taxon-name><tp:taxon-name-part taxon-name-part-type="genus">Agaricomorpha</tp:taxon-name-part> <tp:taxon-name-part taxon-name-part-type="species">vincenti</tp:taxon-name-part></tp:taxon-name></italic> may be readily distinguished from <italic><tp:taxon-name><tp:taxon-name-part taxon-name-part-type="genus">Agaricomorpha</tp:taxon-name-part> <tp:taxon-name-part taxon-name-part-type="species">websteri</tp:taxon-name-part></tp:taxon-name></italic> Klimaszewski &amp; Brunke by the differently shaped pronotum, which is much broader than the elytra (Fig. <xref ref-type="fig" rid="F5">27</xref>), by its uniformly black body, and by the shape of median lobe of aedeagus (Fig. <xref ref-type="fig" rid="F5">28</xref>), male tergite VIII (Fig. <xref ref-type="fig" rid="F5">29</xref>), and spermatheca (Fig. <xref ref-type="fig" rid="F5">33</xref>).</p></tp:treatment-sec><tp:treatment-sec sec-type="Distribution"><title>Distribution.</title><table-wrap id="T6" position="anchor" orientation="portrait"><table id="TID0EVDAI" rules="all"><tbody><tr><td rowspan="1" colspan="1">Origin</td><td rowspan="1" colspan="1">Nearctic</td></tr><tr><td rowspan="1" colspan="1">Distribution</td><td rowspan="1" colspan="1">Canada: <abbrev xmlns:xlink="http://www.w3.org/1999/xlink" xlink:title="New Brunswick" xlink:type="simple">NB</abbrev>, <bold><abbrev xmlns:xlink="http://www.w3.org/1999/xlink" xlink:title="Alberta" xlink:type="simple">AB</abbrev></bold></td></tr><tr><td rowspan="1" colspan="1">New records</td><td rowspan="1" colspan="1">New provincial record: <bold>Canada, Alberta</bold>: Athabasca, 19 km N Calling Lake, <named-content xmlns:xlink="http://www.w3.org/1999/xlink" content-type="dwc:verbatimCoordinates" xlink:type="simple"><named-content content-type="geo-json" specific-use="{&#34;type&#34;:&#34;Point&#34;,&#34;coordinates&#34;:[-113.4848,55.3046]}" xlink:type="simple">55.3046°N, 113.4848°W</named-content></named-content>, Hammond window-trap, H-95-2-1, 1996.08.29, H-95-2-4, 1996.2.4, H-95-2-3, 1997.05.28 (<abbrev xmlns:xlink="http://www.w3.org/1999/xlink" content-type="institution" xlink:title="Natural Resources Canada, Canadian Forest Service, Northern Forestry Centre, Arthropod Museum, Edmonton, Alberta, Canada" xlink:type="simple">NoFC</abbrev>) 1 male, 2 females; Smith, 10 km N Lawrence Lake, <named-content xmlns:xlink="http://www.w3.org/1999/xlink" content-type="dwc:verbatimCoordinates" xlink:type="simple"><named-content content-type="geo-json" specific-use="{&#34;type&#34;:&#34;Point&#34;,&#34;coordinates&#34;:[-113.665,55.0432]}" xlink:type="simple">55.0432°N, 113.6650°W</named-content></named-content>, Hammond window-trap, H-95-3-1, 1997.08.11, H-95-3-6, 1996.09.24 (<abbrev xmlns:xlink="http://www.w3.org/1999/xlink" content-type="institution" xlink:title="Natural Resources Canada, Canadian Forest Service, Northern Forestry Centre, Arthropod Museum, Edmonton, Alberta, Canada" xlink:type="simple">NoFC</abbrev>) 2 females.</td></tr><tr><td rowspan="1" colspan="1">Reference</td><td rowspan="1" colspan="1">
                      <xref ref-type="bibr" rid="B21">Webster et al. (2016)</xref>
                    </td></tr></tbody></table></table-wrap></tp:treatment-sec><tp:treatment-sec sec-type="Natural history"><title>Natural history.</title><p>In New Brunswick, specimens of <italic><tp:taxon-name><tp:taxon-name-part taxon-name-part-type="genus">Agaricomorpha</tp:taxon-name-part> <tp:taxon-name-part taxon-name-part-type="species">vincenti</tp:taxon-name-part></tp:taxon-name></italic> were captured in Lindgren funnel traps in a rich Appalachian hardwood forest, a <italic><tp:taxon-name><tp:taxon-name-part taxon-name-part-type="genus">Populus</tp:taxon-name-part> <tp:taxon-name-part taxon-name-part-type="species">tremuloides</tp:taxon-name-part></tp:taxon-name></italic> stand with a few conifers, an old-growth northern hardwood forest, and a hardwood forest on an island in a river. In Alberta, adults were captured in window traps attached to aspen snags in a boreal aspen stand harvested two years previously. Adults were <!--PageBreak-->collected during May, June, and July in New Brunswick, and in May, August and September in Alberta.</p></tp:treatment-sec><tp:treatment-sec sec-type="Comments"><title>Comments.</title><p>This species is probably continuously distributed from New Brunswick to Alberta and likely extends further to Alaska.</p><!--PageBreak--></tp:treatment-sec><ref-list><ref id="B21"><mixed-citation xmlns:xlink="http://www.w3.org/1999/xlink" xlink:type="simple">
          <person-group><name name-style="western"><surname>Webster</surname><given-names>RP</given-names></name><name name-style="western"><surname>Klimaszewski</surname><given-names>J</given-names></name><name name-style="western"><surname>Bourdon</surname><given-names>C</given-names></name><name name-style="western"><surname>Sweeney</surname><given-names>JD</given-names></name><name name-style="western"><surname>Hughes</surname><given-names>CC</given-names></name><name name-style="western"><surname>Labrecque</surname><given-names>M</given-names></name></person-group> (<year>2016</year>) <article-title>Further contributions to the <tp:taxon-name><tp:taxon-name-part taxon-name-part-type="subfamily">Aleocharinae</tp:taxon-name-part></tp:taxon-name> (<tp:taxon-name><tp:taxon-name-part taxon-name-part-type="order">Coleoptera</tp:taxon-name-part></tp:taxon-name>, <tp:taxon-name><tp:taxon-name-part taxon-name-part-type="family">Staphylinidae</tp:taxon-name-part></tp:taxon-name>) fauna of New Brunswick and Canada including descriptions of 27 new species.</article-title> <source>ZooKeys</source> <volume>573</volume>: <fpage>85</fpage>–<lpage>216</lpage>. doi: <ext-link xlink:type="simple" ext-link-type="doi" xlink:href="10.3897/zookeys.573.7016">10.3897/zookeys.573.7016</ext-link></mixed-citation></ref></ref-list></tp:taxon-treatment>
