# Supplementary material for: A new species of Anomognathus and new Canadian and provincial records of aleocharine rove beetles from Alberta, Canada (Coleoptera, Staphylinidae, Aleocharinae)
Source: Zookeys. 2016 Apr 14;(581):141–64. doi: 10.3897/zookeys.581.8014 (PMC4857044; doi:10.3897/zookeys.581.8014)
Supplement: XML Treatment for Anomognathus athabascensis [file zookeys.581.8014-treatment6.xml]

<!DOCTYPE tp:taxon-treatment
  PUBLIC "-//TaxonX//DTD Taxonomic Treatment Publishing DTD v0 20100105//EN" "tax-treatment-NSO.dtd">
<tp:taxon-treatment xmlns:tp="http://www.plazi.org/taxpub"><tp:treatment-meta><kwd-group><label>Taxon classification</label><kwd><named-content content-type="kingdom">Animalia</named-content></kwd><kwd><named-content content-type="order">Coleoptera</named-content></kwd><kwd><named-content content-type="family">Staphylinidae</named-content></kwd></kwd-group><mixed-citation publication-type="journal"><person-group><name><surname>Klimaszewski</surname><given-names>Jan</given-names></name><name><surname>Langor</surname><given-names>David W.</given-names></name><name><surname>Hammond</surname><given-names>H.E. James</given-names></name><name><surname>Bourdon</surname><given-names>Caroline</given-names></name></person-group><article-title>A new species of <italic><tp:taxon-name><tp:taxon-name-part taxon-name-part-type="genus">Anomognathus</tp:taxon-name-part></tp:taxon-name></italic> and new Canadian and provincial records of aleocharine rove beetles from Alberta, Canada (<tp:taxon-name><tp:taxon-name-part taxon-name-part-type="order">Coleoptera</tp:taxon-name-part></tp:taxon-name>, <tp:taxon-name><tp:taxon-name-part taxon-name-part-type="family">Staphylinidae</tp:taxon-name-part></tp:taxon-name>, <tp:taxon-name><tp:taxon-name-part taxon-name-part-type="subfamily">Aleocharinae</tp:taxon-name-part></tp:taxon-name>)</article-title><source>Zookeys</source><day>14</day><month>4</month><year>2016</year><volume>2016</volume><issue>581</issue><fpage>141</fpage><lpage>164</lpage><pub-id pub-id-type="doi">10.3897/zookeys.581.8014</pub-id></mixed-citation></tp:treatment-meta><tp:nomenclature><tp:taxon-name>
              <tp:taxon-name-part taxon-name-part-type="genus">Anomognathus</tp:taxon-name-part>
              <tp:taxon-name-part taxon-name-part-type="species">athabascensis</tp:taxon-name-part>
              <object-id xmlns:xlink="http://www.w3.org/1999/xlink" content-type="zoobank" xlink:type="simple">http://zoobank.org/F7A228CE-1A0B-463F-A85E-79D846E8B3F9</object-id>
            </tp:taxon-name><tp:taxon-authority>Klimaszewski, Hammond &amp; Langor</tp:taxon-authority><tp:taxon-status xmlns:xlink="http://www.w3.org/1999/xlink" xlink:type="simple">sp. n.</tp:taxon-status><xref ref-type="fig" rid="F6">Figs 34–40</xref></tp:nomenclature><tp:treatment-sec sec-type="Holotype"><title>Holotype</title><p>(male). <bold>Canada, Alberta</bold>, Athabasca, 19 km N Calling Lake, <named-content xmlns:xlink="http://www.w3.org/1999/xlink" content-type="dwc:verbatimCoordinates" xlink:type="simple"><named-content content-type="geo-json" specific-use="{&#34;type&#34;:&#34;Point&#34;,&#34;coordinates&#34;:[-113.4848,55.3046]}" xlink:type="simple">55.3046°N, 113.4848°W</named-content></named-content>, Hammond window-trap, H-95-2-6 (CL), 1997.06.23 (<abbrev xmlns:xlink="http://www.w3.org/1999/xlink" content-type="institution" xlink:title="Natural Resources Canada, Canadian Forest Service, Northern Forestry Centre, Arthropod Museum, Edmonton, Alberta, Canada" xlink:type="simple">NoFC</abbrev>). <bold>Paratypes</bold>. <bold>Canada, Alberta</bold>, Athabasca, 19 km N Calling Lake, <named-content xmlns:xlink="http://www.w3.org/1999/xlink" content-type="dwc:verbatimCoordinates" xlink:type="simple"><named-content content-type="geo-json" specific-use="{&#34;type&#34;:&#34;Point&#34;,&#34;coordinates&#34;:[-113.4848,55.3046]}" xlink:type="simple">55.3046°N, 113.4848°W</named-content></named-content>, Hammond window-trap, H-95-2-3 (CL), 1997.06.23 (<abbrev xmlns:xlink="http://www.w3.org/1999/xlink" content-type="institution" xlink:title="Natural Resources Canada, Canadian Forest Service, Laurentian Forestry Centre, R. Martineau Insectarium, Québec, Canada" xlink:type="simple">LFC</abbrev>, <abbrev xmlns:xlink="http://www.w3.org/1999/xlink" content-type="institution" xlink:title="Natural Resources Canada, Canadian Forest Service, Northern Forestry Centre, Arthropod Museum, Edmonton, Alberta, Canada" xlink:type="simple">NoFC</abbrev>) 1 female; <bold>Canada, Alberta</bold>, Athabasca, 19 km N Calling Lake, <named-content xmlns:xlink="http://www.w3.org/1999/xlink" content-type="dwc:verbatimCoordinates" xlink:type="simple"><named-content content-type="geo-json" specific-use="{&#34;type&#34;:&#34;Point&#34;,&#34;coordinates&#34;:[-113.4848,55.3046]}" xlink:type="simple">55.3046°N, 113.4848°W</named-content></named-content>, Hammond window-trap, H-95-2-3 (CL), 1997.07.09 (<abbrev xmlns:xlink="http://www.w3.org/1999/xlink" content-type="institution" xlink:title="Natural Resources Canada, Canadian Forest Service, Northern Forestry Centre, Arthropod Museum, Edmonton, Alberta, Canada" xlink:type="simple">NoFC</abbrev>) 1 female.</p></tp:treatment-sec><tp:treatment-sec sec-type="Etymology"><title>Etymology.</title><p>
              <italic><tp:taxon-name><tp:taxon-name-part taxon-name-part-type="genus">Athabascensis</tp:taxon-name-part></tp:taxon-name></italic> is a Latin adjective derived from the name of the Athabasca region in Alberta, where the type series was discovered.</p></tp:treatment-sec><tp:treatment-sec sec-type="Diagnosis"><title>Diagnosis.</title><p>Body length 2.5–2.7 mm; narrow and flat (Fig. <xref ref-type="fig" rid="F6">34</xref>); more or less uniformly dark brown or reddish-brown with darker head and abdomen, with legs reddish-brown, moderately densely punctate and pubescent, pubescence short and adhering to the body, integument with dense meshed microsculpture, denser on forebody, sculpticells hexagonal, and punctation asperate on forebody; head large, rounded posteriorly and with postocular area strongly converging basally (Fig. <xref ref-type="fig" rid="F6">34</xref>), slightly wider and longer than pronotum, with small eyes shorter than postocular area; antennae with articles I-III elongate and IV-X subquadrate to slightly transverse (Fig. <xref ref-type="fig" rid="F6">34</xref>); pronotum about trapezoidal in shape, narrowest at base, widening apically to about apical third and then narrowed apically, slightly transverse, much narrower at base than elytra (Fig. <xref ref-type="fig" rid="F6">34</xref>); elytra flattened, longer than pronotum, with strong angular shoulders (Fig. <xref ref-type="fig" rid="F6">34</xref>); abdomen narrow and subparallel, paratergites well developed (Fig. <xref ref-type="fig" rid="F6">34</xref>). MALE. Median lobe of aedeagus with tubus strongly produced ventrally in lateral view (Fig. <xref ref-type="fig" rid="F6">35</xref>); internal sac without distinct sclerites (Fig. <xref ref-type="fig" rid="F6">35</xref>); tergite VIII truncate apically with three pairs of dorsal teeth and narrow median lobe (Fig. <xref ref-type="fig" rid="F6">36</xref>); sternite VIII wide, broadly rounded apically (Fig. <xref ref-type="fig" rid="F6">37</xref>). FEMALE. Tergite VIII truncate apically, with two large and hooked apically lateral teeth and some crenulation on apical margin (Fig. <xref ref-type="fig" rid="F6">38</xref>); sternite VIII rounded apically and with broad space between base of the disc and antecostal suture (Fig. <xref ref-type="fig" rid="F6">39</xref>); spermatheca with small spherical capsule and narrow and short stem (Fig. <xref ref-type="fig" rid="F6">40</xref>).</p><fig id="F6" position="float" orientation="portrait"><label>Figures 34–40.</label><caption><p>
          <italic><tp:taxon-name><tp:taxon-name-part taxon-name-part-type="genus">Anomognathus</tp:taxon-name-part> <tp:taxon-name-part taxon-name-part-type="species">athabascensis</tp:taxon-name-part></tp:taxon-name></italic> Klimaszewski, Hammond &amp; Langor: <bold>34</bold> habitus in dorsal view <bold>35</bold> median lobe of aedeagus in lateral view <bold>36</bold> male tergite VIII <bold>37</bold> male sternite VIII <bold>38</bold> female tergite VIII <bold>39</bold> female sternite VIII <bold>40</bold> spermatheca. Scale bar of habitus = 1 mm; remaining scale bars = 0.2 mm.</p></caption><graphic xmlns:xlink="http://www.w3.org/1999/xlink" xlink:href="zookeys-581-141-g006.jpg" position="float" orientation="portrait" xlink:type="simple" id="oo_85066.jpg"/></fig><p>This species is readily distinguishable from <italic><tp:taxon-name><tp:taxon-name-part taxon-name-part-type="genus">Anomognathus</tp:taxon-name-part> <tp:taxon-name-part taxon-name-part-type="species">americanus</tp:taxon-name-part></tp:taxon-name></italic> Casey, the only other representative of this genus in North America (Figs <xref ref-type="fig" rid="F7">41–44</xref>), by the different body proportions (Fig. <xref ref-type="fig" rid="F6">34</xref>), head large, longer and wider than pronotum (Fig. <xref ref-type="fig" rid="F6">34</xref>), and differently shaped tergite VIII of female (male of <italic><tp:taxon-name><tp:taxon-name-part taxon-name-part-type="genus">Anomognathus</tp:taxon-name-part> <tp:taxon-name-part taxon-name-part-type="species">americanus</tp:taxon-name-part></tp:taxon-name></italic> is unknown), with two large and hooked apically lateral teeth (Fig. <xref ref-type="fig" rid="F6">38</xref>), while in <italic><tp:taxon-name><tp:taxon-name-part taxon-name-part-type="genus">Anomognathus</tp:taxon-name-part> <tp:taxon-name-part taxon-name-part-type="species">americanus</tp:taxon-name-part></tp:taxon-name></italic> tergite VIII has two lateral teeth and one long median spine (Fig. <xref ref-type="fig" rid="F7">42</xref>).</p><fig id="F7" position="float" orientation="portrait"><label>Figures 41–44.</label><caption><p>
          <italic><tp:taxon-name><tp:taxon-name-part taxon-name-part-type="genus">Anomognathus</tp:taxon-name-part> <tp:taxon-name-part taxon-name-part-type="species">americanus</tp:taxon-name-part></tp:taxon-name></italic> (Casey): <bold>41</bold> habitus in dorsal view <bold>42</bold> female tergite VIII <bold>43</bold> female sternite VIII <bold>44</bold> spermatheca. Scale bar of habitus = 1 mm; remaining scale bars = 0.2 mm.</p></caption><graphic xmlns:xlink="http://www.w3.org/1999/xlink" xlink:href="zookeys-581-141-g007.jpg" position="float" orientation="portrait" xlink:type="simple" id="oo_85067.jpg"/></fig></tp:treatment-sec><tp:treatment-sec sec-type="Distribution"><title>Distribution.</title><p>Known only from Alberta, Canada.</p></tp:treatment-sec><tp:treatment-sec sec-type="Natural history"><title>Natural history.</title><p>This species was captured in June and July in Alberta. This is a subcortical species whose life history remains unknown. It is most likely associated with galleries of wood boring insects.</p><!--PageBreak--></tp:treatment-sec></tp:taxon-treatment>
