# Supplementary material for: A new species of Anomognathus and new Canadian and provincial records of aleocharine rove beetles from Alberta, Canada (Coleoptera, Staphylinidae, Aleocharinae)
Source: Zookeys. 2016 Apr 14;(581):141–64. doi: 10.3897/zookeys.581.8014 (PMC4857044; doi:10.3897/zookeys.581.8014)
Supplement: XML Treatment for Placusa vaga [file zookeys.581.8014-treatment8.xml]

<!DOCTYPE tp:taxon-treatment
  PUBLIC "-//TaxonX//DTD Taxonomic Treatment Publishing DTD v0 20100105//EN" "tax-treatment-NSO.dtd">
<tp:taxon-treatment xmlns:tp="http://www.plazi.org/taxpub"><tp:treatment-meta><kwd-group><label>Taxon classification</label><kwd><named-content content-type="kingdom">Animalia</named-content></kwd><kwd><named-content content-type="order">Coleoptera</named-content></kwd><kwd><named-content content-type="family">Staphylinidae</named-content></kwd></kwd-group><mixed-citation publication-type="journal"><person-group><name><surname>Klimaszewski</surname><given-names>Jan</given-names></name><name><surname>Langor</surname><given-names>David W.</given-names></name><name><surname>Hammond</surname><given-names>H.E. James</given-names></name><name><surname>Bourdon</surname><given-names>Caroline</given-names></name></person-group><article-title>A new species of <italic><tp:taxon-name><tp:taxon-name-part taxon-name-part-type="genus">Anomognathus</tp:taxon-name-part></tp:taxon-name></italic> and new Canadian and provincial records of aleocharine rove beetles from Alberta, Canada (<tp:taxon-name><tp:taxon-name-part taxon-name-part-type="order">Coleoptera</tp:taxon-name-part></tp:taxon-name>, <tp:taxon-name><tp:taxon-name-part taxon-name-part-type="family">Staphylinidae</tp:taxon-name-part></tp:taxon-name>, <tp:taxon-name><tp:taxon-name-part taxon-name-part-type="subfamily">Aleocharinae</tp:taxon-name-part></tp:taxon-name>)</article-title><source>Zookeys</source><day>14</day><month>4</month><year>2016</year><volume>2016</volume><issue>581</issue><fpage>141</fpage><lpage>164</lpage><pub-id pub-id-type="doi">10.3897/zookeys.581.8014</pub-id></mixed-citation></tp:treatment-meta><tp:nomenclature><tp:taxon-name>
              <tp:taxon-name-part taxon-name-part-type="genus">Placusa</tp:taxon-name-part>
              <tp:taxon-name-part taxon-name-part-type="species">vaga</tp:taxon-name-part>
            </tp:taxon-name><tp:taxon-authority>Casey</tp:taxon-authority><xref ref-type="fig" rid="F9">Figs 52–59</xref><tp:nomenclature-citation-list><tp:nomenclature-citation><tp:taxon-name><tp:taxon-name-part taxon-name-part-type="genus">Placusa</tp:taxon-name-part> <tp:taxon-name-part taxon-name-part-type="species">vaga</tp:taxon-name-part></tp:taxon-name><comment><xref ref-type="bibr" rid="B4">Casey 1911</xref>: 189, <xref ref-type="bibr" rid="B14">Klimaszewski et al. 2001</xref>: 27; <xref ref-type="bibr" rid="B2">Bousquet et al. 2013</xref>: 123.</comment></tp:nomenclature-citation></tp:nomenclature-citation-list></tp:nomenclature><tp:treatment-sec sec-type="Diagnosis"><title>Diagnosis.</title><p>This species is easily distinguishable from other Nearctic <italic><tp:taxon-name><tp:taxon-name-part taxon-name-part-type="genus">Placusa</tp:taxon-name-part></tp:taxon-name></italic> by its uniformly black to rarely dark brown body, long elytra (Fig. <xref ref-type="fig" rid="F9">52</xref>), and the shape of the genital structures (Figs <xref ref-type="fig" rid="F9">53–59</xref>). For a detailed description, see <xref ref-type="bibr" rid="B14">Klimaszewski et al. (2001)</xref>.</p><fig id="F9" position="float" orientation="portrait"><label>Figures 52–59.</label><caption><p>
          <italic><tp:taxon-name><tp:taxon-name-part taxon-name-part-type="genus">Placusa</tp:taxon-name-part> <tp:taxon-name-part taxon-name-part-type="species">vaga</tp:taxon-name-part></tp:taxon-name></italic> Casey: <bold>52</bold> habitus in dorsal view <bold>53</bold> median lobe of aedeagus in lateral view <bold>54–56</bold> male tergite VIII <bold>57–59</bold> spermatheca. Scale bar of habitus = 1 mm; remaining scale bars = 0.2 mm.</p></caption><graphic xmlns:xlink="http://www.w3.org/1999/xlink" xlink:href="zookeys-581-141-g009.jpg" position="float" orientation="portrait" xlink:type="simple" id="oo_85069.jpg"/></fig></tp:treatment-sec><tp:treatment-sec sec-type="Distribution"><title>Distribution.</title><table-wrap id="T8" position="anchor" orientation="portrait"><table id="TID0EGKAI" rules="all"><tbody><tr><td rowspan="1" colspan="1">Origin</td><td rowspan="1" colspan="1">Nearctic</td></tr><tr><td rowspan="1" colspan="1">Distribution</td><td rowspan="1" colspan="1">Canada: <abbrev xmlns:xlink="http://www.w3.org/1999/xlink" xlink:title="Nova Scotia" xlink:type="simple">NS</abbrev>, <abbrev xmlns:xlink="http://www.w3.org/1999/xlink" xlink:title="New Brunswick" xlink:type="simple">NB</abbrev>, <abbrev xmlns:xlink="http://www.w3.org/1999/xlink" xlink:title="Quebec" xlink:type="simple">QC</abbrev>, <abbrev xmlns:xlink="http://www.w3.org/1999/xlink" xlink:title="Ontario" xlink:type="simple">ON</abbrev>, <bold><abbrev xmlns:xlink="http://www.w3.org/1999/xlink" xlink:title="Alberta" xlink:type="simple">AB</abbrev></bold>, <abbrev xmlns:xlink="http://www.w3.org/1999/xlink" xlink:title="Yukon Territory" xlink:type="simple">YT</abbrev>, <abbrev xmlns:xlink="http://www.w3.org/1999/xlink" xlink:title="Northwest Territories" xlink:type="simple">NT</abbrev>, <abbrev xmlns:xlink="http://www.w3.org/1999/xlink" xlink:title="British Columbia" xlink:type="simple">BC</abbrev>. USA: CA</td></tr><tr><td rowspan="1" colspan="1">New records</td><td rowspan="1" colspan="1">New provincial record: <bold>Canada, Alberta</bold>: Ft. McMurray, 15 km N Mariana Lake, <named-content xmlns:xlink="http://www.w3.org/1999/xlink" content-type="dwc:verbatimCoordinates" xlink:type="simple"><named-content content-type="geo-json" specific-use="{&#34;type&#34;:&#34;Point&#34;,&#34;coordinates&#34;:[-111.9513,56.1848]}" xlink:type="simple">56.1848°N, 111.9513°W</named-content></named-content>, Hammond window-trap F-68-1-6 (SL), H-95-3-1 (LL) D.W. Langor (<abbrev xmlns:xlink="http://www.w3.org/1999/xlink" content-type="institution" xlink:title="Natural Resources Canada, Canadian Forest Service, Northern Forestry Centre, Arthropod Museum, Edmonton, Alberta, Canada" xlink:type="simple">NoFC</abbrev>) 1 male, 2 females</td></tr><tr><td rowspan="1" colspan="1">References</td><td rowspan="1" colspan="1">
                      <xref ref-type="bibr" rid="B4">Casey 1911</xref>, <xref ref-type="bibr" rid="B11">Klimaszewski et al. 2011</xref>, <xref ref-type="bibr" rid="B2">Bousquet et al. 2013</xref></td></tr></tbody></table></table-wrap></tp:treatment-sec><tp:treatment-sec sec-type="Natural history"><title>Natural history.</title><p>Very little is known about the life history of this species. Adults in Quebec were captured in coniferous forests and mainly trapped in Lingren funnel traps (<xref ref-type="bibr" rid="B14">Klimaszewski et al. 2001</xref>). The Alberta specimens were captured in a window-<!--PageBreak-->traps attached to aspen snag in boreal aspen stands burned two years previously. Adults were collected in Alberta in August and elsewhere in June and August (<xref ref-type="bibr" rid="B18">Seevers 1951</xref>).</p></tp:treatment-sec><tp:treatment-sec sec-type="Comments"><title>Comments.</title><p>This species is likely continuously distributed from Nova Scotia to British Columbia in northern boreal forest.</p></tp:treatment-sec><ref-list><ref id="B4"><mixed-citation xmlns:xlink="http://www.w3.org/1999/xlink" xlink:type="simple">
          <person-group><name name-style="western"><surname>Casey</surname><given-names>TL</given-names></name></person-group> (<year>1911</year>) <source>New American species of <tp:taxon-name><tp:taxon-name-part taxon-name-part-type="subfamily">Aleocharinae</tp:taxon-name-part></tp:taxon-name> and <tp:taxon-name><tp:taxon-name-part taxon-name-part-type="subfamily">Myllaeninae</tp:taxon-name-part></tp:taxon-name>. Memoirs on the <tp:taxon-name><tp:taxon-name-part taxon-name-part-type="order">Coleoptera</tp:taxon-name-part></tp:taxon-name> 2</source>. <publisher-name>The New Era Printing Co.</publisher-name>, <publisher-loc>Lancaster, Pennsylvania</publisher-loc>, <size units="page">245 pp</size>.</mixed-citation></ref><ref id="B14"><mixed-citation xmlns:xlink="http://www.w3.org/1999/xlink" xlink:type="simple">
          <person-group><name name-style="western"><surname>Klimaszewski</surname><given-names>J</given-names></name><name name-style="western"><surname>Pelletier</surname><given-names>G</given-names></name><name name-style="western"><surname>Germain</surname><given-names>C</given-names></name><name name-style="western"><surname>Hébert</surname><given-names>C</given-names></name><name name-style="western"><surname>Humble</surname><given-names>LM</given-names></name><name name-style="western"><surname>Winchester</surname><given-names>NN</given-names></name></person-group> (<year>2001</year>) <article-title>Diversity of <italic><tp:taxon-name><tp:taxon-name-part taxon-name-part-type="genus">Placusa</tp:taxon-name-part></tp:taxon-name></italic> (<tp:taxon-name><tp:taxon-name-part taxon-name-part-type="order">Coleoptera</tp:taxon-name-part></tp:taxon-name>: <tp:taxon-name><tp:taxon-name-part taxon-name-part-type="family">Staphylinidae</tp:taxon-name-part></tp:taxon-name>, <tp:taxon-name><tp:taxon-name-part taxon-name-part-type="subfamily">Aleocharinae</tp:taxon-name-part></tp:taxon-name>) in Canada, with descriptions of two new species.</article-title> <source>The Canadian Entomologist</source> <volume>133</volume>: <fpage>1</fpage>–<lpage>47</lpage>. doi: <ext-link xlink:type="simple" ext-link-type="doi" xlink:href="10.4039/Ent1331-1">10.4039/Ent1331-1</ext-link></mixed-citation></ref><ref id="B2"><mixed-citation xmlns:xlink="http://www.w3.org/1999/xlink" xlink:type="simple">
          <person-group><name name-style="western"><surname>Bousquet</surname><given-names>Y</given-names></name><name name-style="western"><surname>Bouchard</surname><given-names>P</given-names></name><name name-style="western"><surname>Davies</surname><given-names>AE</given-names></name><name name-style="western"><surname>Sikes</surname><given-names>D</given-names></name></person-group> (<year>2013</year>) <source>Checklist of beetles (<tp:taxon-name><tp:taxon-name-part taxon-name-part-type="order">Coleoptera</tp:taxon-name-part></tp:taxon-name>) of Canada and Alaska.</source> <publisher-name>Pensoft Publishers</publisher-name>, <publisher-loc>Sofia-Moscow</publisher-loc>, <size units="page">402 pp</size>.</mixed-citation></ref><ref id="B11"><mixed-citation xmlns:xlink="http://www.w3.org/1999/xlink" xlink:type="simple">
          <person-group><name name-style="western"><surname>Klimaszewski</surname><given-names>J</given-names></name><name name-style="western"><surname>Langor</surname><given-names>D</given-names></name><name name-style="western"><surname>Pelletier</surname><given-names>G</given-names></name><name name-style="western"><surname>Bourdon</surname><given-names>C</given-names></name><name name-style="western"><surname>Perdereau</surname><given-names>L</given-names></name></person-group> (<year>2011</year>) <source>Aleocharine beetles (<tp:taxon-name><tp:taxon-name-part taxon-name-part-type="order">Coleoptera</tp:taxon-name-part></tp:taxon-name>, <tp:taxon-name><tp:taxon-name-part taxon-name-part-type="family">Staphylinidae</tp:taxon-name-part></tp:taxon-name>) of the province of Newfoundland and Labrador, Canada.</source> <publisher-name>Pensoft Publishers</publisher-name>, <publisher-loc>Sofia-Moscow</publisher-loc>, <size units="page">313 pp</size>.</mixed-citation></ref><ref id="B18"><mixed-citation xmlns:xlink="http://www.w3.org/1999/xlink" xlink:type="simple">
          <person-group><name name-style="western"><surname>Seevers</surname><given-names>CH</given-names></name></person-group> (<year>1951</year>) <article-title>A revision of the North American and European staphylinid beetles of the subtribe Gyrophaenae (<tp:taxon-name><tp:taxon-name-part taxon-name-part-type="subfamily">Aleocharinae</tp:taxon-name-part></tp:taxon-name>, <tp:taxon-name><tp:taxon-name-part taxon-name-part-type="tribe">Bolitocharini</tp:taxon-name-part></tp:taxon-name>).</article-title> <source>Fieldiana Zoology</source> <volume>32</volume>: <fpage>655</fpage>–<lpage>762</lpage>. doi: <ext-link xlink:type="simple" ext-link-type="doi" xlink:href="10.5962/bhl.title.2816">10.5962/bhl.title.2816</ext-link></mixed-citation></ref></ref-list></tp:taxon-treatment>
