# Supplementary material for: A new species of Anomognathus and new Canadian and provincial records of aleocharine rove beetles from Alberta, Canada (Coleoptera, Staphylinidae, Aleocharinae)
Source: Zookeys. 2016 Apr 14;(581):141–64. doi: 10.3897/zookeys.581.8014 (PMC4857044; doi:10.3897/zookeys.581.8014)
Supplement: XML Treatment for Hylota cryptica [file zookeys.581.8014-treatment9.xml]

<!DOCTYPE tp:taxon-treatment
  PUBLIC "-//TaxonX//DTD Taxonomic Treatment Publishing DTD v0 20100105//EN" "tax-treatment-NSO.dtd">
<tp:taxon-treatment xmlns:tp="http://www.plazi.org/taxpub"><tp:treatment-meta><kwd-group><label>Taxon classification</label><kwd><named-content content-type="kingdom">Animalia</named-content></kwd><kwd><named-content content-type="order">Coleoptera</named-content></kwd><kwd><named-content content-type="family">Staphylinidae</named-content></kwd></kwd-group><mixed-citation publication-type="journal"><person-group><name><surname>Klimaszewski</surname><given-names>Jan</given-names></name><name><surname>Langor</surname><given-names>David W.</given-names></name><name><surname>Hammond</surname><given-names>H.E. James</given-names></name><name><surname>Bourdon</surname><given-names>Caroline</given-names></name></person-group><article-title>A new species of <italic><tp:taxon-name><tp:taxon-name-part taxon-name-part-type="genus">Anomognathus</tp:taxon-name-part></tp:taxon-name></italic> and new Canadian and provincial records of aleocharine rove beetles from Alberta, Canada (<tp:taxon-name><tp:taxon-name-part taxon-name-part-type="order">Coleoptera</tp:taxon-name-part></tp:taxon-name>, <tp:taxon-name><tp:taxon-name-part taxon-name-part-type="family">Staphylinidae</tp:taxon-name-part></tp:taxon-name>, <tp:taxon-name><tp:taxon-name-part taxon-name-part-type="subfamily">Aleocharinae</tp:taxon-name-part></tp:taxon-name>)</article-title><source>Zookeys</source><day>14</day><month>4</month><year>2016</year><volume>2016</volume><issue>581</issue><fpage>141</fpage><lpage>164</lpage><pub-id pub-id-type="doi">10.3897/zookeys.581.8014</pub-id></mixed-citation></tp:treatment-meta><tp:nomenclature><tp:taxon-name>
              <tp:taxon-name-part taxon-name-part-type="genus">Hylota</tp:taxon-name-part>
              <tp:taxon-name-part taxon-name-part-type="species">cryptica</tp:taxon-name-part>
            </tp:taxon-name><tp:taxon-authority>Klimaszewski &amp; Webster</tp:taxon-authority><xref ref-type="fig" rid="F10">Figs 60–66</xref><!--PageBreak--><!--PageBreak--><tp:nomenclature-citation-list><tp:nomenclature-citation><tp:taxon-name><tp:taxon-name-part taxon-name-part-type="genus">Hylota</tp:taxon-name-part> <tp:taxon-name-part taxon-name-part-type="species">cryptica</tp:taxon-name-part></tp:taxon-name><comment> Klimaszewski &amp; Webster, in <xref ref-type="bibr" rid="B21">Webster et al. (2016)</xref></comment></tp:nomenclature-citation></tp:nomenclature-citation-list></tp:nomenclature><tp:treatment-sec sec-type="Diagnosis"><title>Diagnosis.</title><p>This species is distinguishable by length 3.2–3.4 mm, body narrowly oval, dark brown except for paler antennae, tarsi, and posterior part of elytra near suture (Fig. <xref ref-type="fig" rid="F10">60</xref>); forebody densely punctate and pubescent; head about one-third of maximum pronotal width; antennal articles IV-X from slightly elongate to subquadrate (Fig. <xref ref-type="fig" rid="F10">60</xref>); pronotum broadest at basal third and strongly narrowed apically, at base as wide as elytra (Fig. <xref ref-type="fig" rid="F10">60</xref>). <italic><tp:taxon-name><tp:taxon-name-part taxon-name-part-type="genus">Hylota</tp:taxon-name-part> <tp:taxon-name-part taxon-name-part-type="species">cryptica</tp:taxon-name-part></tp:taxon-name></italic> may be separated from <italic><tp:taxon-name><tp:taxon-name-part taxon-name-part-type="genus">Hylota</tp:taxon-name-part> <tp:taxon-name-part taxon-name-part-type="species">ochracea</tp:taxon-name-part></tp:taxon-name></italic> by its larger, broader and darker body, pronotum at least as wide as elytra at base (slightly narrower in <italic><tp:taxon-name><tp:taxon-name-part taxon-name-part-type="genus">Hylota</tp:taxon-name-part> <tp:taxon-name-part taxon-name-part-type="species">ochracea</tp:taxon-name-part></tp:taxon-name></italic>), elongate antennal articles V-X (transverse in <italic><tp:taxon-name><tp:taxon-name-part taxon-name-part-type="genus">Hylota</tp:taxon-name-part> <tp:taxon-name-part taxon-name-part-type="species">ochracea</tp:taxon-name-part></tp:taxon-name></italic>), less bent tubus of median lobe laterally (Fig. <xref ref-type="fig" rid="F10">61</xref>), apical margin of male tergite VIII with minute crenulation (Fig. <xref ref-type="fig" rid="F10">62</xref>) (with teeth in <italic><tp:taxon-name><tp:taxon-name-part taxon-name-part-type="genus">Hylota</tp:taxon-name-part> <tp:taxon-name-part taxon-name-part-type="species">ochracea</tp:taxon-name-part></tp:taxon-name></italic>), and spermatheca with fewer coils (Fig. <xref ref-type="fig" rid="F10">66</xref>) (8–9 in <italic><tp:taxon-name><tp:taxon-name-part taxon-name-part-type="genus">Hylota</tp:taxon-name-part> <tp:taxon-name-part taxon-name-part-type="species">cryptica</tp:taxon-name-part></tp:taxon-name></italic> and about 15–17 in <italic><tp:taxon-name><tp:taxon-name-part taxon-name-part-type="genus">Hylota</tp:taxon-name-part> <tp:taxon-name-part taxon-name-part-type="species">ochracea</tp:taxon-name-part></tp:taxon-name></italic>).</p><fig id="F10" position="float" orientation="portrait"><label>Figures 60–66.</label><caption><p>
          <italic><tp:taxon-name><tp:taxon-name-part taxon-name-part-type="genus">Hylota</tp:taxon-name-part> <tp:taxon-name-part taxon-name-part-type="species">cryptica</tp:taxon-name-part></tp:taxon-name></italic> Klimaszewski &amp; Webster: <bold>60</bold> habitus in dorsal view <bold>61</bold> median lobe of aedeagus in lateral view <bold>62</bold> male tergite VIII <bold>63</bold> male sternite VIII <bold>64</bold> female tergite VIII <bold>65</bold> female sternite VIII <bold>66</bold> spermatheca. Scale bar of habitus = 1 mm; remaining scale bars = 0.2 mm.</p></caption><graphic xmlns:xlink="http://www.w3.org/1999/xlink" xlink:href="zookeys-581-141-g010.jpg" position="float" orientation="portrait" xlink:type="simple" id="oo_85070.jpg"/></fig><!--PageBreak--></tp:treatment-sec><tp:treatment-sec sec-type="Distribution"><title>Distribution.</title><table-wrap id="T9" position="anchor" orientation="portrait"><table id="TID0E2NAI" rules="all"><tbody><tr><td rowspan="1" colspan="1">Origin</td><td rowspan="1" colspan="1">Nearctic</td></tr><tr><td rowspan="1" colspan="1">Distribution</td><td rowspan="1" colspan="1">Canada: <abbrev xmlns:xlink="http://www.w3.org/1999/xlink" xlink:title="New Brunswick" xlink:type="simple">NB</abbrev>, <bold><abbrev xmlns:xlink="http://www.w3.org/1999/xlink" xlink:title="Alberta" xlink:type="simple">AB</abbrev></bold></td></tr><tr><td rowspan="1" colspan="1">New records</td><td rowspan="1" colspan="1">New provincial record: <bold>Canada, Alberta</bold>: Ft. McMurray, 15 km N Mariana Lake, <named-content xmlns:xlink="http://www.w3.org/1999/xlink" content-type="dwc:verbatimCoordinates" xlink:type="simple"><named-content content-type="geo-json" specific-use="{&#34;type&#34;:&#34;Point&#34;,&#34;coordinates&#34;:[-111.9513,56.1848]}" xlink:type="simple">56.1848°N, 111.9513W</named-content></named-content>, Hammond window-trap, F-82-3-4, 1997.06.23, F-82-3-2, 1997.06.10 (<abbrev xmlns:xlink="http://www.w3.org/1999/xlink" content-type="institution" xlink:title="Natural Resources Canada, Canadian Forest Service, Northern Forestry Centre, Arthropod Museum, Edmonton, Alberta, Canada" xlink:type="simple">NoFC</abbrev>) 2 females; Slave Lake, 11 km N town Slave Lake, <named-content xmlns:xlink="http://www.w3.org/1999/xlink" content-type="dwc:verbatimCoordinates" xlink:type="simple"><named-content content-type="geo-json" specific-use="{&#34;type&#34;:&#34;Point&#34;,&#34;coordinates&#34;:[-114.6431,55.4045]}" xlink:type="simple">55.4045°N, 114.6431°W</named-content></named-content>, Hammond window-trap, H-82-3-3, 1997.06.18 (<abbrev xmlns:xlink="http://www.w3.org/1999/xlink" content-type="institution" xlink:title="Natural Resources Canada, Canadian Forest Service, Northern Forestry Centre, Arthropod Museum, Edmonton, Alberta, Canada" xlink:type="simple">NoFC</abbrev>) 1 female.</td></tr><tr><td rowspan="1" colspan="1">References</td><td rowspan="1" colspan="1">
                      <xref ref-type="bibr" rid="B12">Klimaszewski et al. 2006</xref>, <xref ref-type="bibr" rid="B21">Webster et al. (2016)</xref></td></tr></tbody></table></table-wrap></tp:treatment-sec><tp:treatment-sec sec-type="Natural history"><title>Natural history.</title><p>All New Brunswick specimens of <italic><tp:taxon-name><tp:taxon-name-part taxon-name-part-type="genus">Hylota</tp:taxon-name-part> <tp:taxon-name-part taxon-name-part-type="species">cryptica</tp:taxon-name-part></tp:taxon-name></italic> were captured in Lindgren funnel traps or flight intercept traps in various forest types (<xref ref-type="bibr" rid="B21">Webster et al. 2016</xref>). These included a red oak forest, an old mixed forest with red oak, mixed forests, a hardwood forest on an island in a river, an old-growth northern hardwood forest, an old-growth white spruce and balsam fir forest, an old jack pine forest, an old red pine forest, and an old white pine stand (<xref ref-type="bibr" rid="B21">Webster et al. 2016</xref>). The Alberta specimens were captured in June in window traps attached to aspen snag in boreal aspen stands harvested and burned 15 years previously.</p></tp:treatment-sec><tp:treatment-sec sec-type="Comments"><title>Comments.</title><p>This species is most likely continuously distributed from New Brunswick to Alberta.</p></tp:treatment-sec><ref-list><ref id="B21"><mixed-citation xmlns:xlink="http://www.w3.org/1999/xlink" xlink:type="simple">
          <person-group><name name-style="western"><surname>Webster</surname><given-names>RP</given-names></name><name name-style="western"><surname>Klimaszewski</surname><given-names>J</given-names></name><name name-style="western"><surname>Bourdon</surname><given-names>C</given-names></name><name name-style="western"><surname>Sweeney</surname><given-names>JD</given-names></name><name name-style="western"><surname>Hughes</surname><given-names>CC</given-names></name><name name-style="western"><surname>Labrecque</surname><given-names>M</given-names></name></person-group> (<year>2016</year>) <article-title>Further contributions to the <tp:taxon-name><tp:taxon-name-part taxon-name-part-type="subfamily">Aleocharinae</tp:taxon-name-part></tp:taxon-name> (<tp:taxon-name><tp:taxon-name-part taxon-name-part-type="order">Coleoptera</tp:taxon-name-part></tp:taxon-name>, <tp:taxon-name><tp:taxon-name-part taxon-name-part-type="family">Staphylinidae</tp:taxon-name-part></tp:taxon-name>) fauna of New Brunswick and Canada including descriptions of 27 new species.</article-title> <source>ZooKeys</source> <volume>573</volume>: <fpage>85</fpage>–<lpage>216</lpage>. doi: <ext-link xlink:type="simple" ext-link-type="doi" xlink:href="10.3897/zookeys.573.7016">10.3897/zookeys.573.7016</ext-link></mixed-citation></ref><ref id="B12"><mixed-citation xmlns:xlink="http://www.w3.org/1999/xlink" xlink:type="simple">
          <person-group><name name-style="western"><surname>Klimaszewski</surname><given-names>J</given-names></name><name name-style="western"><surname>Pelletier</surname><given-names>G</given-names></name><name name-style="western"><surname>Germain</surname><given-names>C</given-names></name><name name-style="western"><surname>Work</surname><given-names>T</given-names></name><name name-style="western"><surname>Hébert</surname><given-names>C</given-names></name></person-group> (<year>2006</year>) <article-title>Review of <italic><tp:taxon-name><tp:taxon-name-part taxon-name-part-type="genus">Oxypoda</tp:taxon-name-part></tp:taxon-name></italic> species in Canada and Alaska (<tp:taxon-name><tp:taxon-name-part taxon-name-part-type="order">Coleoptera</tp:taxon-name-part></tp:taxon-name>, <tp:taxon-name><tp:taxon-name-part taxon-name-part-type="family">Staphylinidae</tp:taxon-name-part></tp:taxon-name>, <tp:taxon-name><tp:taxon-name-part taxon-name-part-type="subfamily">Aleocharinae</tp:taxon-name-part></tp:taxon-name>): systematics, bionomics, and distribution.</article-title> <source>The Canadian Entomologist</source> <volume>138</volume>: <fpage>737</fpage>–<lpage>852</lpage>. doi: <ext-link xlink:type="simple" ext-link-type="doi" xlink:href="10.4039/n05-064">10.4039/n05-064</ext-link></mixed-citation></ref></ref-list></tp:taxon-treatment>
